# Supplementary material for: An Evidence-Based Somatic Acupressure Intervention Protocol for Managing the Breast Cancer Fatigue-Sleep Disturbance-Depression Symptom Cluster: Development and Validation following the Medical Research Council Framework
Source: Int J Environ Res Public Health. 2022 Sep 21;19(19):11934. doi: 10.3390/ijerph191911934 (PMC9565572; doi:10.3390/ijerph191911934)
Supplement: Supplementary file 1 [file ijerph-19-11934-s001.zip]

Archive with 1 entries (1 files):
- ijerph-1886199-supplementary.pdf
